# Supplementary material for: PacBio assembly of a Plasmodium knowlesi genome sequence with Hi-C correction and manual annotation of the SICAvar gene family
Source: Parasitology. 2017 Jul 19;145(1):71–84. doi: 10.1017/S0031182017001329 (PMC5798397; doi:10.1017/S0031182017001329)
Supplement: Supplementary file 1 [file S0031182017001329sup.zip]

Archive with 1 entries (0 files):
- S0031182017001329sup/
